# Supplementary material for: Ethyl 3-bromo-1-(3-chloro­pyridin-2-yl)-1H-pyrazole-5-carboxyl­ate
Source: Acta Crystallogr Sect E Struct Rep Online. 2008 Dec 13;65(Pt 1):o95. doi: 10.1107/S1600536808039329 (PMC2968002; doi:10.1107/S1600536808039329)
Supplement: Supplementary file 2 [file e-65-00o95-Isup2.hkl]

# 
# h,k,l, Fc-squared, Fo-squared, sigma(Fo-squared) and status flag 
# 
data_I
_shelx_title ' X in P2(1)2(1)2(1)' 
_shelx_refln_list_code          4 
_shelx_F_calc_maximum      234.61 
_exptl_crystal_F_000       656.00 
_reflns_d_resolution_high  0.8324 
 
loop_ 
 _symmetry_equiv_pos_as_xyz 
 'x, y, z' 
 '-x+1/2, -y, z+1/2' 
 '-x, y+1/2, -z+1/2' 
 'x+1/2, -y+1/2, -z' 
 
_cell_length_a     7.4040 
_cell_length_b    10.0240 
_cell_length_c    17.0720 
_cell_angle_alpha  90.000 
_cell_angle_beta   90.000 
_cell_angle_gamma  90.000 
 
_shelx_F_squared_multiplier     1.000 
 
loop_ 
 _refln_index_h 
 _refln_index_k 
 _refln_index_l 
 _refln_F_squared_calc 
 _refln_F_squared_meas 
 _refln_F_squared_sigma 
 _refln_observed_status 
   2   0   0    55044.07    52580.13    544.50 o 
   4   0   0    16308.43    17224.77    105.86 o 
   6   0   0      307.72      260.25     28.83 o 
   8   0   0        1.45        0.00     32.48 o 
   1   1   0       10.42       21.59      6.39 o 
   2   1   0     2502.60     2790.37     31.08 o 
   3   1   0     4219.09     4200.04     45.79 o 
   4   1   0      414.71      387.04     24.40 o 
   5   1   0     2673.54     2548.58     49.21 o 
   6   1   0      543.64      540.97     35.93 o 
   7   1   0      134.44      146.57     33.61 o 
   8   1   0      104.44       69.31     35.58 o 
   0   2   0       65.56       46.77      7.75 o 
   1   2   0     2041.18     2050.79     24.05 o 
   2   2   0     1421.35     1457.56     27.93 o 
   3   2   0     1988.94     2084.13     34.90 o 
   4   2   0       31.45        0.52     20.40 o 
   5   2   0      406.43      468.06     30.91 o 
   6   2   0       50.24      117.30     31.04 o 
   7   2   0       19.02       86.14     34.38 o 
   8   2   0      136.40      144.39     37.26 o 
   1   3   0      148.94      138.06     12.86 o 
   2   3   0     2553.36     2659.75     35.92 o 
   3   3   0      573.42      554.37     24.47 o 
   4   3   0       69.41       51.42     22.85 o 
   5   3   0       16.99       57.86     25.58 o 
   6   3   0     1306.71     1308.59     47.27 o 
   7   3   0        8.41       31.19     35.12 o 
   8   3   0        4.56       47.86     35.99 o 
   0   4   0      159.01      160.34     15.93 o 
   1   4   0     8938.61     9230.09     65.99 o 
   2   4   0      136.33      154.12     19.50 o 
   3   4   0     3681.43     3806.92     53.34 o 
   4   4   0        3.53       33.90     23.87 o 
   5   4   0       29.42       52.38     30.45 o 
   6   4   0        7.77       29.28     35.68 o 
   7   4   0       24.49       22.49     38.33 o 
   8   4   0        3.86       48.74     37.50 o 
   1   5   0        6.92       31.56     18.42 o 
   2   5   0     2274.29     2253.54     44.01 o 
   3   5   0      879.94      814.94     35.09 o 
   4   5   0      143.59      156.78     31.61 o 
   5   5   0      196.84      160.66     36.91 o 
   6   5   0      785.67      825.31     48.92 o 
   7   5   0       66.58       52.35     41.03 o 
   8   5   0        0.55       33.54     38.87 o 
   0   6   0     5949.56     6069.68     70.79 o 
   1   6   0       57.78       27.82     23.38 o 
   2   6   0      336.76      281.23     30.05 o 
   3   6   0      992.07     1079.08     44.35 o 
   4   6   0      381.96      451.35     40.99 o 
   5   6   0       12.66       40.18     37.59 o 
   6   6   0       10.70       15.13     42.70 o 
   7   6   0       33.46      100.93     42.64 o 
   1   7   0       32.18       59.43     31.33 o 
   2   7   0      285.63      272.02     36.34 o 
   3   7   0      823.92      870.42     44.67 o 
   4   7   0       36.03       43.43     38.88 o 
   5   7   0      942.16      888.75     54.73 o 
   6   7   0       49.16       63.94     43.66 o 
   7   7   0       14.21       33.51     47.31 o 
   0   8   0     4853.58     4945.41     87.41 o 
   1   8   0      625.85      617.95     43.40 o 
   2   8   0       98.89       92.84     39.87 o 
   3   8   0      300.79      302.59     44.08 o 
   4   8   0      661.16      684.20     50.51 o 
   5   8   0       52.47       91.20     47.10 o 
   6   8   0        6.58       10.00     46.79 o 
   1   9   0        2.71       96.13     42.20 o 
   2   9   0      571.99      490.80     51.27 o 
   3   9   0      392.67      356.71     53.24 o 
   4   9   0      315.58      315.35     53.81 o 
   5   9   0       72.37      155.23     49.36 o 
   0  10   0        1.61       29.79     55.19 o 
   1  10   0     1387.48     1208.76     71.68 o 
   2  10   0       94.00       93.65     49.53 o 
   3  10   0      800.16      786.97     61.55 o 
   4  10   0        2.04       35.10     52.95 o 
   1  11   0      102.54      114.96     60.15 o 
   2  11   0      125.38       95.59     56.35 o 
   3  11   0       41.39       63.63     54.64 o 
   0  12   0      125.10      113.87     66.93 o 
   2   0   1        1.18       49.97     28.57 o 
   3   0   1     4708.74     4419.15    540.00 o 
   4   0   1     2657.56     2465.88    182.04 o 
   5   0   1       29.61       41.73     15.46 o 
   6   0   1        9.50       19.94     19.94 o 
   7   0   1        6.23       13.01     22.14 o 
   8   0   1       78.04       55.19     23.85 o 
   0   1   1     2087.93     2408.23     13.34 o 
   1   1   1     1495.56     1336.49     88.43 o 
   2   1   1    19991.83    17394.65    203.63 o 
   3   1   1     2208.27     2028.77    201.85 o 
   4   1   1     2904.77     2797.92     32.31 o 
   5   1   1      152.64      164.41     18.87 o 
   6   1   1     2008.22     1997.41    111.56 o 
   7   1   1       85.64       82.75     27.69 o 
   8   1   1       79.36       65.97     71.82 o 
   0   2   1    16020.59    13135.26    210.25 o 
   1   2   1     4209.02     4421.10     77.33 o 
   2   2   1     2115.90     2495.14    330.73 o 
   3   2   1     3096.99     3184.79     59.41 o 
   4   2   1     1046.09     1177.58     40.22 o 
   5   2   1       48.67       78.77     19.04 o 
   6   2   1      400.60      403.44     26.38 o 
   7   2   1      134.60       94.60     26.66 o 
   8   2   1       30.33       43.87     27.51 o 
   0   3   1      427.84      479.73     11.16 o 
   1   3   1       35.63       56.51      8.69 o 
   2   3   1     2357.94     2551.91     33.91 o 
   3   3   1     3200.21     3084.61     88.95 o 
   4   3   1       50.52       75.63     16.42 o 
   5   3   1     1613.68     1726.48     39.40 o 
   6   3   1        7.75       10.24     24.56 o 
   7   3   1      202.62      195.19     35.34 o 
   8   3   1       32.85       66.45     28.40 o 
   0   4   1    15747.68    15298.20   1366.31 o 
   1   4   1     2325.09     2393.10     68.15 o 
   2   4   1     2498.13     2510.54     28.85 o 
   3   4   1      603.03      647.81     20.71 o 
   4   4   1      846.57      844.13     25.05 o 
   5   4   1       93.57      154.84     29.27 o 
   6   4   1       39.79       38.59     25.84 o 
   7   4   1       49.65       61.73     29.87 o 
   8   4   1       36.60       67.50     29.90 o 
   0   5   1     1352.99     1444.89     23.87 o 
   1   5   1       97.16      104.20     13.67 o 
   2   5   1     1246.35     1217.16     58.45 o 
   3   5   1     1257.66     1186.61     28.07 o 
   4   5   1      307.05      281.57     42.73 o 
   5   5   1      529.60      459.56     51.64 o 
   6   5   1      151.42      175.64     29.65 o 
   7   5   1       29.01       14.90     30.61 o 
   8   5   1        2.69       47.15     29.62 o 
   0   6   1     3169.62     3114.88     37.34 o 
   1   6   1     3621.26     3395.82     94.98 o 
   2   6   1      423.77      416.44     27.57 o 
   3   6   1     1482.24     1527.12     34.92 o 
   4   6   1     1172.93     1135.71     35.27 o 
   5   6   1       55.67      108.82     27.40 o 
   6   6   1       31.76       24.90     31.16 o 
   7   6   1       38.55       37.62     31.68 o 
   0   7   1        0.19       34.40     20.50 o 
   1   7   1     1341.20     1456.79     55.20 o 
   2   7   1     1208.36     1386.23     41.85 o 
   3   7   1       20.17       12.88     26.90 o 
   4   7   1      596.85      588.90     35.82 o 
   5   7   1      150.82      203.03     33.16 o 
   6   7   1      580.35      566.55     39.39 o 
   7   7   1        9.80       44.46     34.00 o 
   0   8   1     1148.32     1187.55     70.80 o 
   1   8   1     1674.85     1636.12     48.08 o 
   2   8   1      721.42      702.77     38.96 o 
   3   8   1     1281.85     1375.97     52.68 o 
   4   8   1      380.87      368.66     52.83 o 
   5   8   1       29.84       53.62     35.46 o 
   6   8   1        0.79       29.57     36.76 o 
   0   9   1       47.30       19.08     33.23 o 
   1   9   1      246.67      278.72     34.46 o 
   2   9   1      658.04      579.71     59.68 o 
   3   9   1      344.00      356.63     39.68 o 
   4   9   1        7.18       51.87     37.58 o 
   5   9   1      288.70      188.56     58.25 o 
   0  10   1      710.56      749.13     45.72 o 
   1  10   1       70.67      112.91     37.59 o 
   2  10   1       94.31      138.54     46.01 o 
   3  10   1       33.80       22.51     40.48 o 
   4  10   1       96.98      176.15     47.71 o 
   0  11   1       37.57       52.38     43.03 o 
   1  11   1       40.69       42.72     42.99 o 
   2  11   1       36.35       64.92     42.26 o 
   3  11   1      158.08      120.99     42.29 o 
   0  12   1      311.72      298.59     47.63 o 
   0   0   2       91.06      191.02     16.42 o 
   1   0   2      231.84      275.20     26.14 o 
   2   0   2     4900.73     5102.53     49.79 o 
   3   0   2      262.51      300.37     75.57 o 
   4   0   2       17.06       12.14     15.64 o 
   5   0   2       72.63       32.41     20.63 o 
   6   0   2        4.90        4.43     20.57 o 
   7   0   2      238.35      161.94     98.19 o 
   8   0   2       30.05       24.96     41.82 o 
   0   1   2      488.09      569.36      8.25 o 
   1   1   2      450.85      530.33      9.71 o 
   2   1   2     9214.73    10220.14     43.94 o 
   3   1   2     1555.34     1696.06     68.07 o 
   4   1   2      667.11      626.84     20.79 o 
   5   1   2      949.75      891.22     26.41 o 
   6   1   2      181.01      218.38     25.30 o 
   7   1   2      217.86      236.85     37.32 o 
   8   1   2       18.83        9.32     29.02 o 
   0   2   2     1422.14     1322.86     22.37 o 
   1   2   2    13915.97    11431.38    162.11 o 
   2   2   2     2731.97     2964.14     25.95 o 
   3   2   2     2301.70     2558.96     48.07 o 
   4   2   2     2787.67     3114.78     78.34 o 
   5   2   2      555.85      582.10     24.72 o 
   6   2   2       70.68       44.12     24.14 o 
   7   2   2       37.97       50.07     47.32 o 
   8   2   2      105.37       41.44     28.41 o 
   0   3   2      254.34      247.45     15.74 o 
   1   3   2     5396.22     5712.10    109.94 o 
   2   3   2      961.77      988.35     19.66 o 
   3   3   2      329.40      296.84     35.25 o 
   4   3   2     2066.93     2141.54     70.36 o 
   5   3   2      735.27      671.22     39.51 o 
   6   3   2      223.07      202.54     26.95 o 
   7   3   2       25.59       55.98     49.52 o 
   8   3   2      107.11       62.02     30.77 o 
   0   4   2     1219.65     1237.75     22.77 o 
   1   4   2     5011.31     5026.07     65.31 o 
   2   4   2      763.68      811.37     82.72 o 
   3   4   2     1487.85     1679.63     28.25 o 
   4   4   2      990.25     1004.81     59.08 o 
   5   4   2      252.77      261.42     35.08 o 
   6   4   2       85.76      100.55     27.24 o 
   7   4   2        7.99       54.00     29.84 o 
   8   4   2       42.45       49.98     31.17 o 
   0   5   2      855.76     1011.32     21.48 o 
   1   5   2      357.37      298.57     36.41 o 
   2   5   2       65.48      105.30     16.78 o 
   3   5   2     1275.43     1243.23    128.52 o 
   4   5   2      710.69      745.66     28.98 o 
   5   5   2      488.01      507.36     29.80 o 
   6   5   2       97.49      146.06     29.22 o 
   7   5   2      157.74      105.27     33.52 o 
   8   5   2       59.00       75.29     42.93 o 
   0   6   2     2131.27     2120.21     32.87 o 
   1   6   2      512.34      537.87     39.57 o 
   2   6   2     2620.49     2878.64     40.45 o 
   3   6   2      210.70      252.12     24.10 o 
   4   6   2      457.39      522.40     52.32 o 
   5   6   2      168.80      202.44     28.39 o 
   6   6   2       20.60       89.70     30.72 o 
   7   6   2       74.96       82.63     32.86 o 
   0   7   2      372.52      395.71     29.74 o 
   1   7   2      181.77      186.34     42.87 o 
   2   7   2     3258.87     3329.38     48.26 o 
   3   7   2      493.16      546.08     31.77 o 
   4   7   2      134.96       84.85     29.67 o 
   5   7   2      199.98      305.15     33.81 o 
   6   7   2       64.84       30.03     34.74 o 
   7   7   2      104.19       68.78     41.81 o 
   0   8   2      830.12      926.20     72.13 o 
   1   8   2      515.90      498.73     56.42 o 
   2   8   2     1779.55     1714.48     44.02 o 
   3   8   2       73.84      171.43     47.91 o 
   4   8   2      189.34      170.85     42.28 o 
   5   8   2       36.13       30.36     35.95 o 
   6   8   2       50.30       84.86     34.67 o 
   0   9   2      226.64      228.66     57.32 o 
   1   9   2     2067.61     2089.08     64.24 o 
   2   9   2      277.38      283.12     36.69 o 
   3   9   2      810.92      753.32     48.04 o 
   4   9   2      343.26      228.38     41.40 o 
   5   9   2      245.23      252.13     38.78 o 
   0  10   2        2.29       38.79     38.79 o 
   1  10   2      821.93      728.52     50.80 o 
   2  10   2       34.33       79.07     55.08 o 
   3  10   2      181.97      187.08     41.07 o 
   4  10   2      208.36      269.66     41.26 o 
   0  11   2       11.04       66.06     40.94 o 
   1  11   2      151.46      244.08     42.87 o 
   2  11   2       46.06       62.79     53.54 o 
   3  11   2       77.19       64.12     41.50 o 
   1   0   3       50.80       72.14      8.82 o 
   2   0   3      957.27     1073.07     79.42 o 
   3   0   3       37.51       30.52     13.98 o 
   4   0   3     1965.66     1864.74     69.21 o 
   5   0   3     1433.99     1165.68    116.15 o 
   6   0   3      313.16      268.00     30.29 o 
   7   0   3       62.56       18.28     26.51 o 
   8   0   3       70.33       93.09     27.59 o 
   0   1   3     3596.38     3747.63    288.84 o 
   1   1   3     5410.74     5386.34    238.79 o 
   2   1   3     2687.49     2552.64     47.58 o 
   3   1   3     1724.04     1625.42     23.78 o 
   4   1   3     1985.25     2030.94     51.51 o 
   5   1   3      393.85      456.78     41.67 o 
   6   1   3       58.92       69.72     23.75 o 
   7   1   3      148.45      109.85     28.10 o 
   8   1   3       49.59       33.47     30.09 o 
   0   2   3      955.18     1212.58     56.17 o 
   1   2   3    10003.69     9882.26    333.88 o 
   2   2   3     4040.51     4055.04     88.71 o 
   3   2   3     1226.06     1236.05     29.90 o 
   4   2   3      490.82      409.76     68.79 o 
   5   2   3     1158.68     1083.72     29.81 o 
   6   2   3       76.61       92.92     24.76 o 
   7   2   3      108.89      120.76     45.62 o 
   8   2   3        8.67       19.83     28.10 o 
   0   3   3     2055.95     2007.12     21.48 o 
   1   3   3     3122.98     2924.67     86.12 o 
   2   3   3     2359.43     2369.39     70.38 o 
   3   3   3      715.27      772.98     38.91 o 
   4   3   3      426.22      445.57     33.79 o 
   5   3   3      444.80      454.67     26.07 o 
   6   3   3        7.89       58.05     29.72 o 
   7   3   3      249.72      192.03     35.44 o 
   8   3   3       86.94       64.88     53.32 o 
   0   4   3      165.45      154.87     12.18 o 
   1   4   3      837.72      774.26     25.66 o 
   2   4   3     6543.09     6740.82    119.81 o 
   3   4   3      572.53      597.94     21.08 o 
   4   4   3      437.00      476.88     24.60 o 
   5   4   3      525.27      578.39     29.41 o 
   6   4   3       17.77       74.02     27.09 o 
   7   4   3      108.12       46.47     31.25 o 
   8   4   3       12.50       41.64     31.27 o 
   0   5   3     1539.90     1557.70     26.08 o 
   1   5   3     2227.36     2145.98    134.16 o 
   2   5   3     1859.51     1944.84     31.58 o 
   3   5   3      544.80      540.65     40.02 o 
   4   5   3     1501.28     1345.01     45.41 o 
   5   5   3      196.29      253.34     27.84 o 
   6   5   3       88.45       67.18     30.82 o 
   7   5   3      206.69      213.17     33.55 o 
   0   6   3      742.26      790.32     24.37 o 
   1   6   3     2588.55     2510.65     36.76 o 
   2   6   3      829.72      776.42     79.87 o 
   3   6   3      338.31      355.78     24.84 o 
   4   6   3     1075.38     1160.93     90.09 o 
   5   6   3      216.85      215.89     29.62 o 
   6   6   3      227.17      187.14     34.66 o 
   7   6   3       11.43       49.19     36.79 o 
   0   7   3       51.73       57.43     52.39 o 
   1   7   3     1672.02     1709.19     76.78 o 
   2   7   3       60.41       80.12     23.66 o 
   3   7   3     1052.29      954.21     46.82 o 
   4   7   3      720.44      762.45     37.06 o 
   5   7   3      367.45      302.93     34.57 o 
   6   7   3        9.95       39.35     33.91 o 
   7   7   3       11.00       30.62     32.50 o 
   0   8   3     1530.46     1409.97     43.34 o 
   1   8   3      251.58      249.01     28.85 o 
   2   8   3     1024.83     1183.01     40.23 o 
   3   8   3       53.77       82.64     30.77 o 
   4   8   3      234.42      242.47     34.27 o 
   5   8   3       67.22       17.30     34.74 o 
   6   8   3       29.47       27.23     35.20 o 
   0   9   3      589.41      626.71     57.41 o 
   1   9   3      131.91      222.60     81.31 o 
   2   9   3      518.80      478.77     37.65 o 
   3   9   3       99.79       70.78     62.45 o 
   4   9   3      173.99      256.37     39.04 o 
   5   9   3       13.85       38.36     36.75 o 
   0  10   3      432.73      583.78     64.56 o 
   1  10   3      299.52      226.46     40.14 o 
   2  10   3     1099.05      877.30     48.71 o 
   3  10   3      146.77      153.09     40.04 o 
   4  10   3       39.61       71.42     39.82 o 
   0  11   3      333.84      255.94     69.05 o 
   1  11   3      144.92      225.97     42.62 o 
   2  11   3      303.54      305.49     43.75 o 
   3  11   3       95.67       54.95     41.72 o 
   0   0   4     6782.44     7940.66     78.00 o 
   1   0   4      934.28      941.63     38.30 o 
   2   0   4     1493.77     1426.77     68.83 o 
   3   0   4     1194.50     1188.62     26.62 o 
   4   0   4       68.41       93.14     24.50 o 
   5   0   4     1350.23     1241.90     39.68 o 
   6   0   4        3.17       35.84     38.46 o 
   7   0   4       17.64       41.88     26.98 o 
   8   0   4        0.95       24.70     28.66 o 
   1   1   4     3498.74     3698.26     72.57 o 
   2   1   4      562.00      461.33     19.96 o 
   3   1   4      645.81      608.16     18.80 o 
   4   1   4     1467.64     1483.19     67.70 o 
   5   1   4      111.54      162.86     26.59 o 
   6   1   4      100.65       84.57     24.91 o 
   7   1   4      100.51       79.33     28.76 o 
   8   1   4       47.76       50.50     37.38 o 
   0   2   4      759.15      678.39     35.37 o 
   1   2   4     4508.57     4603.99     33.39 o 
   2   2   4     3190.22     3100.65     32.94 o 
   3   2   4     2432.11     2353.87     29.81 o 
   4   2   4      214.65      234.03     18.55 o 
   5   2   4     1279.85     1415.83     84.05 o 
   6   2   4      485.89      471.46     28.98 o 
   7   2   4      154.87      193.61     28.81 o 
   8   2   4       30.89       27.62     28.34 o 
   0   3   4      789.52      760.83     63.81 o 
   1   3   4     6674.17     6486.87     76.27 o 
   2   3   4      185.34      221.58     25.73 o 
   3   3   4     3406.57     3383.00     77.18 o 
   4   3   4     1452.82     1436.99     31.93 o 
   5   3   4       27.50       37.19     22.40 o 
   6   3   4        9.41        3.74     26.12 o 
   7   3   4       17.44       50.57     29.40 o 
   8   3   4       78.25       60.36     34.53 o 
   0   4   4     2260.89     2472.76     28.45 o 
   1   4   4     1381.99     1370.03     44.88 o 
   2   4   4     3237.94     3165.68     67.54 o 
   3   4   4      170.32      259.90     19.78 o 
   4   4   4      483.62      609.93     42.29 o 
   5   4   4      649.73      654.86     30.95 o 
   6   4   4      748.17      713.49     40.82 o 
   7   4   4       65.78       76.50     30.75 o 
   8   4   4        0.55       33.40     30.37 o 
   0   5   4     6053.43     6233.73     81.62 o 
   1   5   4     3379.90     3330.86     97.00 o 
   2   5   4     2340.19     2270.77     80.30 o 
   3   5   4     1713.14     1846.22     34.51 o 
   4   5   4      503.67      518.48     29.41 o 
   5   5   4      240.76      226.48     35.46 o 
   6   5   4       34.85        8.24     29.69 o 
   7   5   4       40.07       56.08     32.62 o 
   0   6   4       13.17       19.64     17.38 o 
   1   6   4      244.29      255.19     21.12 o 
   2   6   4      852.45      736.86     27.99 o 
   3   6   4      784.83      906.60     68.06 o 
   4   6   4      175.26      168.90     37.07 o 
   5   6   4      579.27      671.30     35.15 o 
   6   6   4      191.38      166.06     52.83 o 
   7   6   4       87.21       98.52     33.37 o 
   0   7   4     6198.23     6216.95    307.06 o 
   1   7   4      232.47      252.54     24.84 o 
   2   7   4     1134.24     1131.24     35.17 o 
   3   7   4       63.67       77.90     27.79 o 
   4   7   4     1164.06     1192.98     41.41 o 
   5   7   4       41.26       56.68     31.38 o 
   6   7   4       16.36       14.93     33.44 o 
   7   7   4       64.52       68.34     31.67 o 
   0   8   4      214.13      220.18     29.46 o 
   1   8   4      160.43      177.92     45.46 o 
   2   8   4     1547.70     1533.18     50.04 o 
   3   8   4      274.03      268.28     55.03 o 
   4   8   4      162.32      159.57     33.80 o 
   5   8   4      181.25      144.25     36.28 o 
   6   8   4       67.66       64.81     46.84 o 
   0   9   4      368.11      382.85     33.74 o 
   1   9   4       39.92       31.44     34.21 o 
   2   9   4       48.60       99.72     32.26 o 
   3   9   4       35.32       11.72     34.88 o 
   4   9   4      157.50      104.89     60.58 o 
   5   9   4       21.98       15.17     37.16 o 
   0  10   4       94.80       60.92     87.54 o 
   1  10   4      316.26      434.09     47.21 o 
   2  10   4      218.99      270.99     48.03 o 
   3  10   4       68.96       75.55     74.08 o 
   4  10   4       68.09       72.17     44.59 o 
   0  11   4       50.08       73.81     40.72 o 
   1  11   4      443.14      465.54     78.72 o 
   2  11   4       87.03       88.04     40.17 o 
   3  11   4      391.92      411.31     41.85 o 
   1   0   5       79.52       87.00     10.80 o 
   2   0   5     4346.15     4440.16    287.89 o 
   3   0   5        2.61       18.72     17.26 o 
   4   0   5      284.84      262.10     22.91 o 
   5   0   5       21.24       80.74     23.40 o 
   6   0   5     1236.67     1370.00     40.27 o 
   7   0   5       10.75       21.63     28.20 o 
   8   0   5       43.04       27.49     30.19 o 
   0   1   5    13817.85    13187.00    555.80 o 
   1   1   5    13694.36    13266.69     87.63 o 
   2   1   5      195.71      262.00     25.63 o 
   3   1   5     7379.53     7271.27    191.15 o 
   4   1   5      177.43      218.92     18.70 o 
   5   1   5      127.17       85.59     22.40 o 
   6   1   5      102.86      104.79     25.59 o 
   7   1   5       12.05       33.74     27.88 o 
   8   1   5        4.35        1.84     30.09 o 
   0   2   5     2064.42     1883.23    101.03 o 
   1   2   5      161.05      137.57     10.79 o 
   2   2   5     2130.20     1931.82     44.62 o 
   3   2   5      640.28      594.29     19.84 o 
   4   2   5      507.52      571.41     23.00 o 
   5   2   5      800.15      754.98     55.38 o 
   6   2   5      998.44      942.61     95.22 o 
   7   2   5       25.24       45.02     31.33 o 
   8   2   5        1.55       27.08     29.59 o 
   0   3   5    13878.44    12837.02    406.05 o 
   1   3   5     1649.52     1819.63     39.09 o 
   2   3   5     1011.52     1061.78     21.43 o 
   3   3   5      595.70      627.96     21.31 o 
   4   3   5      916.34      997.10     28.24 o 
   5   3   5       59.29       58.27     23.00 o 
   6   3   5        8.18       14.69     26.40 o 
   7   3   5       39.16       33.53     29.61 o 
   8   3   5       73.47       99.12     39.02 o 
   0   4   5      785.14      812.85     20.57 o 
   1   4   5        9.69       15.70     12.99 o 
   2   4   5      222.50      221.05     17.46 o 
   3   4   5     3120.04     2986.37     39.46 o 
   4   4   5      220.26      262.33     23.41 o 
   5   4   5      774.35      849.78     66.56 o 
   6   4   5      121.14      114.50     29.43 o 
   7   4   5       94.27       75.56     31.05 o 
   8   4   5       24.24       40.40     32.27 o 
   0   5   5     5511.71     5471.14    130.57 o 
   1   5   5     5007.54     5275.82    126.41 o 
   2   5   5      234.75      195.18     63.80 o 
   3   5   5     1307.55     1334.78     32.56 o 
   4   5   5      482.80      517.00     29.13 o 
   5   5   5       68.89       73.56     27.69 o 
   6   5   5       63.41        8.40     30.23 o 
   7   5   5        4.74       56.19     31.43 o 
   0   6   5       70.81       77.16     18.60 o 
   1   6   5     1215.25     1211.05     29.73 o 
   2   6   5      652.77      742.73     28.51 o 
   3   6   5      639.44      664.88     30.80 o 
   4   6   5      153.22      192.63     26.51 o 
   5   6   5      289.13      309.80     50.15 o 
   6   6   5      375.13      423.16     69.72 o 
   7   6   5        6.61       43.04     31.40 o 
   0   7   5      145.41      151.93     46.74 o 
   1   7   5      613.11      557.18     29.91 o 
   2   7   5       62.58       88.18     25.00 o 
   3   7   5      934.97     1034.60     36.44 o 
   4   7   5       66.46       85.24     30.96 o 
   5   7   5       32.74       94.80     32.39 o 
   6   7   5       22.11        8.33     32.98 o 
   0   8   5       67.17       54.67     26.98 o 
   1   8   5       78.21      114.58     27.81 o 
   2   8   5     1153.39     1063.86     39.85 o 
   3   8   5       45.45        6.96     31.27 o 
   4   8   5      220.22      212.11     62.67 o 
   5   8   5       87.00       43.07     35.02 o 
   6   8   5      310.94      322.19     40.97 o 
   0   9   5     2180.71     2250.86     51.38 o 
   1   9   5      154.52      127.21     42.19 o 
   2   9   5      503.22      510.42     43.56 o 
   3   9   5      183.74      167.34     49.30 o 
   4   9   5      315.12      239.19     83.69 o 
   5   9   5       57.36       44.86     34.54 o 
   0  10   5      103.59        9.14     48.54 o 
   1  10   5       86.57       77.80     50.71 o 
   2  10   5       12.60       70.46     54.05 o 
   3  10   5      267.98      184.99     41.17 o 
   4  10   5       87.51       64.11     38.14 o 
   0  11   5      754.32      666.52     47.14 o 
   1  11   5       39.24       25.35     39.87 o 
   2  11   5      145.71      126.76     42.05 o 
   0   0   6    25259.57    24004.78    356.07 o 
   1   0   6        5.54       37.03     45.19 o 
   2   0   6        0.77       33.22     26.72 o 
   3   0   6     2978.35     3029.59    234.42 o 
   4   0   6      555.92      622.31     36.37 o 
   5   0   6      944.51      951.55     41.55 o 
   6   0   6       43.58        2.07     35.33 o 
   7   0   6      170.83       55.08     77.49 o 
   8   0   6        1.43       35.33     35.33 o 
   0   1   6    13148.93    12506.87    837.34 o 
   1   1   6     2145.52     2073.01     41.30 o 
   2   1   6     3985.09     3711.59    142.44 o 
   3   1   6      708.73      621.93     38.21 o 
   4   1   6     1083.62     1091.04     80.82 o 
   5   1   6       71.86      145.92     21.98 o 
   6   1   6       21.68       23.22     25.77 o 
   7   1   6       14.62       65.28     54.54 o 
   8   1   6       27.03       49.40     30.08 o 
   0   2   6     1075.16     1115.43     70.38 o 
   1   2   6       16.45       25.24     11.55 o 
   2   2   6     1009.49     1007.42     66.30 o 
   3   2   6     1007.11     1026.73     24.96 o 
   4   2   6      969.30      868.47     38.49 o 
   5   2   6      491.48      437.70     70.69 o 
   6   2   6      523.27      505.05     50.04 o 
   7   2   6       50.33       56.35     42.02 o 
   8   2   6       34.50       12.30     29.63 o 
   0   3   6      159.06      142.83     12.25 o 
   1   3   6     3415.86     3009.26     70.48 o 
   2   3   6       65.70       69.46     14.50 o 
   3   3   6     2233.09     2240.23     81.13 o 
   4   3   6      375.02      356.07     27.54 o 
   5   3   6       23.96       25.80     23.69 o 
   6   3   6      129.90      145.00     27.23 o 
   7   3   6        5.47       11.76     29.21 o 
   8   3   6       22.53       68.33     28.38 o 
   0   4   6       72.34       68.46     13.85 o 
   1   4   6      860.57     1016.82     32.24 o 
   2   4   6     1277.88     1148.68     26.42 o 
   3   4   6      279.62      300.33     29.38 o 
   4   4   6      655.57      581.77     88.90 o 
   5   4   6      513.32      479.00     35.02 o 
   6   4   6      510.55      527.05     53.44 o 
   7   4   6       18.37       17.70     30.89 o 
   0   5   6     3010.09     3135.21    100.79 o 
   1   5   6     3413.44     3371.94     64.79 o 
   2   5   6     1296.16     1480.58     64.23 o 
   3   5   6     1970.11     2148.95     38.78 o 
   4   5   6      427.11      416.81     28.63 o 
   5   5   6       48.89       58.72     35.32 o 
   6   5   6       35.59       21.04     29.87 o 
   7   5   6       30.35       18.02     30.84 o 
   0   6   6      641.41      663.52     36.60 o 
   1   6   6       26.09       55.78     20.12 o 
   2   6   6      138.11      174.93     81.67 o 
   3   6   6     1250.92     1185.34     73.28 o 
   4   6   6       93.83      118.61     53.59 o 
   5   6   6      352.88      348.76     32.58 o 
   6   6   6       78.01       81.00     32.51 o 
   7   6   6       99.88       56.67     32.77 o 
   0   7   6     2110.07     1903.97     40.53 o 
   1   7   6      379.00      356.69     27.56 o 
   2   7   6      796.43      815.51     33.71 o 
   3   7   6       51.06       57.08     27.57 o 
   4   7   6      215.34      236.38     35.79 o 
   5   7   6       62.33      115.77     31.41 o 
   6   7   6       31.77       14.60     32.80 o 
   0   8   6       12.12       16.08     70.27 o 
   1   8   6       66.59       82.46     28.18 o 
   2   8   6     1193.25     1207.56     41.34 o 
   3   8   6      538.41      511.34     56.31 o 
   4   8   6      175.85      288.11     59.77 o 
   5   8   6      180.61      198.91     35.41 o 
   6   8   6       61.82       69.95     32.97 o 
   0   9   6      729.34      758.52     87.10 o 
   1   9   6      867.67      776.42     39.35 o 
   2   9   6      184.33      191.80     35.67 o 
   3   9   6      309.55      354.99     38.01 o 
   4   9   6      105.54       99.31     37.16 o 
   5   9   6       19.28       44.78     34.77 o 
   0  10   6       38.63       72.72     34.93 o 
   1  10   6      111.26       75.42     37.41 o 
   2  10   6      208.29      185.97     38.78 o 
   3  10   6      137.73      144.26     37.84 o 
   4  10   6      202.71      216.73     80.80 o 
   0  11   6      123.79       82.58     39.23 o 
   1  11   6      435.35      402.29     42.56 o 
   2  11   6      134.95      117.33     39.42 o 
   1   0   7     1404.06     1549.74    101.55 o 
   2   0   7      785.89      803.64     83.36 o 
   3   0   7      151.69      152.91     21.16 o 
   4   0   7     2152.39     2238.15    178.81 o 
   5   0   7      846.56      899.60     36.80 o 
   6   0   7      350.77      179.27    156.62 o 
   7   0   7       20.29       45.62     33.14 o 
   8   0   7       72.81       18.09     32.97 o 
   0   1   7       32.16       38.31     17.58 o 
   1   1   7     1590.51     1417.14     24.13 o 
   2   1   7     1470.50     1436.86     47.97 o 
   3   1   7      446.93      470.32     21.26 o 
   4   1   7      750.28      798.39     27.13 o 
   5   1   7      265.89      256.16     25.02 o 
   6   1   7       32.49       47.41     26.45 o 
   7   1   7       64.60       60.73     29.80 o 
   8   1   7       35.54       54.63     30.40 o 
   0   2   7       39.02       44.73     11.74 o 
   1   2   7      340.76      282.28     15.43 o 
   2   2   7     1466.52     1216.27     24.40 o 
   3   2   7     1901.17     1684.14     57.78 o 
   4   2   7      280.45      281.75     22.57 o 
   5   2   7      304.57      294.34     25.70 o 
   6   2   7       21.56       22.66     25.90 o 
   7   2   7      198.11      152.11     30.35 o 
   8   2   7       35.21       68.62     28.48 o 
   0   3   7     7172.47     6762.68    358.29 o 
   1   3   7      890.21      846.07     36.12 o 
   2   3   7     7521.62     7413.54    356.69 o 
   3   3   7       15.61       14.98     17.41 o 
   4   3   7      859.50      918.24     29.47 o 
   5   3   7       27.31       22.50     23.84 o 
   6   3   7      112.83       85.34     48.27 o 
   7   3   7       23.21       66.18     59.41 o 
   8   3   7        4.97        8.67     27.90 o 
   0   4   7      252.36      265.39     17.06 o 
   1   4   7      331.98      348.43     49.13 o 
   2   4   7      976.91      979.86     36.74 o 
   3   4   7      705.65      746.68     26.56 o 
   4   4   7      177.32      185.86     28.72 o 
   5   4   7      651.35      640.16     32.26 o 
   6   4   7       16.10       48.59     28.57 o 
   7   4   7      226.65      156.37     32.70 o 
   0   5   7      461.26      438.66     22.28 o 
   1   5   7     1305.84     1097.99     40.16 o 
   2   5   7     1708.98     1654.86    123.31 o 
   3   5   7      390.37      423.96     25.46 o 
   4   5   7      161.35      204.49     26.17 o 
   5   5   7       56.82       54.66     28.40 o 
   6   5   7       24.13       44.69     29.85 o 
   7   5   7       44.11       52.46     31.11 o 
   0   6   7      136.78      154.77     21.81 o 
   1   6   7       76.20       68.15     32.78 o 
   2   6   7      299.73      347.92     27.76 o 
   3   6   7       30.54       87.36     25.59 o 
   4   6   7      819.38      732.97     44.10 o 
   5   6   7       63.29       44.51     29.38 o 
   6   6   7       71.87       72.26     31.43 o 
   7   6   7       27.51       40.41     31.18 o 
   0   7   7      356.45      333.81     28.89 o 
   1   7   7     2370.21     2452.38     45.91 o 
   2   7   7       50.08      104.06     27.20 o 
   3   7   7      520.21      655.07     82.00 o 
   4   7   7      215.35      203.69     40.74 o 
   5   7   7       86.41      147.68     32.56 o 
   6   7   7        3.57       32.84     31.96 o 
   0   8   7       64.13       94.52     42.82 o 
   1   8   7      476.37      445.82     33.64 o 
   2   8   7       66.83      126.26     29.44 o 
   3   8   7      405.34      382.79     35.83 o 
   4   8   7      298.50      318.46     39.08 o 
   5   8   7      167.74      183.15     36.11 o 
   0   9   7      328.96      351.60     34.79 o 
   1   9   7      725.92      721.62     39.78 o 
   2   9   7      500.80      552.60     39.19 o 
   3   9   7      297.56      326.43     67.48 o 
   4   9   7      138.96      132.58     36.42 o 
   5   9   7      101.00       64.02     34.54 o 
   0  10   7       53.03       35.99     37.21 o 
   1  10   7       55.22       79.22     36.57 o 
   2  10   7      190.21      165.23     38.53 o 
   3  10   7      222.74      158.48     38.41 o 
   0  11   7      158.00      169.02     39.84 o 
   1  11   7      373.76      320.25     39.87 o 
   0   0   8     3867.02     3830.40     38.99 o 
   1   0   8      335.73      329.36     44.25 o 
   2   0   8      979.40      995.97     77.30 o 
   3   0   8      472.93      449.72     24.86 o 
   4   0   8      225.98      204.87    145.12 o 
   5   0   8      241.92      260.59     31.78 o 
   6   0   8       41.12        5.58     65.42 o 
   7   0   8      181.24      182.62     35.77 o 
   8   0   8        0.74       48.77     32.07 o 
   0   1   8      529.03      409.01     40.83 o 
   1   1   8     1554.24     1365.45    268.80 o 
   2   1   8     5143.32     4700.72    379.87 o 
   3   1   8      370.36      293.23     82.38 o 
   4   1   8      262.27      279.89     54.05 o 
   5   1   8      380.32      368.77     26.44 o 
   6   1   8      109.56       72.77     36.64 o 
   7   1   8       87.14      105.87     43.88 o 
   8   1   8       15.87       38.17     30.29 o 
   0   2   8     2781.79     2928.29    154.50 o 
   1   2   8      914.63      830.56     22.10 o 
   2   2   8     2377.75     2473.46     34.55 o 
   3   2   8       37.12       75.32     17.59 o 
   4   2   8     1484.58     1457.46     74.23 o 
   5   2   8      109.42      112.56     25.90 o 
   6   2   8       45.37       73.59     25.58 o 
   7   2   8       81.44      120.63     29.06 o 
   8   2   8       27.68       74.62     27.67 o 
   0   3   8       36.40       45.51     14.08 o 
   1   3   8     6417.98     6141.62    190.14 o 
   2   3   8      384.25      349.13     19.40 o 
   3   3   8     1185.08     1077.65     28.95 o 
   4   3   8      344.28      348.27     36.54 o 
   5   3   8      750.70      730.90     32.12 o 
   6   3   8      103.66      149.29     27.74 o 
   7   3   8       12.31       48.63     28.13 o 
   0   4   8      336.55      366.99     20.76 o 
   1   4   8     1376.83     1276.23     27.59 o 
   2   4   8      281.05      268.38     20.28 o 
   3   4   8      352.19      358.89     42.70 o 
   4   4   8     1576.62     1606.81     38.18 o 
   5   4   8       94.21       72.10     36.34 o 
   6   4   8       85.69       57.76     29.35 o 
   7   4   8       36.31       76.61     28.87 o 
   0   5   8       15.99        6.10     21.17 o 
   1   5   8      935.07      881.26     38.96 o 
   2   5   8      276.37      268.71     60.15 o 
   3   5   8      156.51      198.85     27.90 o 
   4   5   8      202.54      191.54     28.12 o 
   5   5   8      308.46      334.22     30.84 o 
   6   5   8       36.79       16.95     30.73 o 
   7   5   8       55.84       28.05     29.83 o 
   0   6   8      445.94      448.67     27.73 o 
   1   6   8      564.62      631.16     28.19 o 
   2   6   8      257.32      255.33     25.38 o 
   3   6   8      437.96      462.51     30.68 o 
   4   6   8       53.48       86.19     27.67 o 
   5   6   8      266.32      247.70     32.93 o 
   6   6   8       26.26       73.30     30.40 o 
   0   7   8      674.43      718.22     40.49 o 
   1   7   8      607.13      619.54     31.53 o 
   2   7   8     2017.93     2008.65     45.13 o 
   3   7   8      347.79      368.07     32.70 o 
   4   7   8       88.53       61.88     39.86 o 
   5   7   8      133.32      139.94     34.03 o 
   6   7   8       18.39       70.48     30.40 o 
   0   8   8      236.91      265.18     32.51 o 
   1   8   8       98.46       43.75     31.58 o 
   2   8   8      372.75      335.44     33.70 o 
   3   8   8       40.67       21.52     33.32 o 
   4   8   8      220.11      229.41     34.28 o 
   5   8   8       38.80       60.14     33.16 o 
   0   9   8       10.24       18.59     33.28 o 
   1   9   8      802.96      896.11     41.67 o 
   2   9   8      429.94      376.02     48.41 o 
   3   9   8      197.39      207.79     36.56 o 
   4   9   8       52.28        9.70     34.06 o 
   0  10   8        2.45       12.77     41.49 o 
   1  10   8      419.35      450.56     40.35 o 
   2  10   8        6.74       52.56     37.17 o 
   3  10   8      137.07       82.95     37.46 o 
   0  11   8      140.13      139.46     83.81 o 
   1  11   8      286.85      166.73     58.80 o 
   1   0   9     1264.30     1111.93     26.76 o 
   2   0   9      269.67      266.55     39.17 o 
   3   0   9      300.32      246.91     49.48 o 
   4   0   9     1425.11     1465.70    843.22 o 
   5   0   9      300.52      240.87    179.81 o 
   6   0   9      120.04      154.38     97.25 o 
   7   0   9       16.10       57.73     34.89 o 
   0   1   9      236.30      226.05     17.82 o 
   1   1   9     3127.99     3016.30     37.65 o 
   2   1   9     1320.30     1227.95    129.63 o 
   3   1   9      344.21      315.38     22.01 o 
   4   1   9      373.41      372.98     30.72 o 
   5   1   9      409.61      381.72     30.67 o 
   6   1   9      485.19      453.75     33.68 o 
   7   1   9       24.29       35.45     31.52 o 
   0   2   9     6564.68     6311.53    310.31 o 
   1   2   9     2107.90     2047.86     32.10 o 
   2   2   9      861.11      735.70     20.26 o 
   3   2   9     1071.86     1207.51     30.93 o 
   4   2   9      766.14      710.65     29.38 o 
   5   2   9      227.44      234.78     26.73 o 
   6   2   9        4.23        9.02     28.05 o 
   7   2   9       40.57       53.04     29.99 o 
   0   3   9      408.19      303.05     39.53 o 
   1   3   9       13.70       21.71     16.54 o 
   2   3   9     1253.19     1081.16     27.88 o 
   3   3   9      655.76      645.73     26.32 o 
   4   3   9       36.87        8.08     23.22 o 
   5   3   9      517.96      523.91     36.72 o 
   6   3   9       32.27       51.33     28.78 o 
   7   3   9       68.11       21.49     30.76 o 
   0   4   9     2913.31     2789.12     64.31 o 
   1   4   9     1054.48     1103.57     28.48 o 
   2   4   9      272.75      270.56     22.23 o 
   3   4   9      314.37      320.49     24.75 o 
   4   4   9       77.25       97.37     31.13 o 
   5   4   9      323.53      312.22     32.51 o 
   6   4   9        9.79       22.89     29.11 o 
   7   4   9       85.27      127.63     33.41 o 
   0   5   9      684.56      696.62     41.15 o 
   1   5   9      871.06      868.21     28.67 o 
   2   5   9     1619.87     1585.05     36.25 o 
   3   5   9      580.62      563.99     29.81 o 
   4   5   9      230.19      255.30     55.50 o 
   5   5   9      263.56      287.37     30.03 o 
   6   5   9      110.56       36.83     30.40 o 
   7   5   9        3.49       20.72     28.33 o 
   0   6   9     1238.66     1204.53    103.98 o 
   1   6   9     2277.32     2237.47    106.04 o 
   2   6   9      285.58      298.51     37.85 o 
   3   6   9     1060.11     1061.71     37.60 o 
   4   6   9      818.66      795.09     55.73 o 
   5   6   9       60.25       47.78     43.11 o 
   6   6   9      102.20      104.75     31.95 o 
   0   7   9      210.53      172.61     28.69 o 
   1   7   9      444.65      438.65     32.56 o 
   2   7   9      273.29      282.20     30.89 o 
   3   7   9      111.67       62.34     56.55 o 
   4   7   9      151.83      176.41     32.24 o 
   5   7   9       65.99       61.77     31.83 o 
   6   7   9      144.23      110.14     32.84 o 
   0   8   9       18.77       49.23     30.53 o 
   1   8   9       79.26       77.61     66.75 o 
   2   8   9       30.25       38.12     31.39 o 
   3   8   9      102.06       69.72     33.25 o 
   4   8   9       50.58      119.63     42.30 o 
   5   8   9       51.47       13.39     32.51 o 
   0   9   9      309.89      279.35     42.65 o 
   1   9   9      158.99      147.97     36.92 o 
   2   9   9      348.31      342.14     55.65 o 
   3   9   9       45.59       39.62     33.76 o 
   4   9   9       56.41       65.09     34.23 o 
   0  10   9      488.50      378.95     84.83 o 
   1  10   9       67.79       96.68     34.62 o 
   2  10   9       84.54       39.97     36.52 o 
   3  10   9       71.65       91.88     35.87 o 
   0   0  10    11153.03    10965.55     71.12 o 
   1   0  10      478.59      462.35     23.03 o 
   2   0  10     1104.49     1119.04     30.67 o 
   3   0  10      130.63      133.09     23.98 o 
   4   0  10      411.45      300.44    209.17 o 
   5   0  10      455.86      494.49     85.38 o 
   6   0  10        2.97       46.98     32.41 o 
   7   0  10       23.21       45.88     34.71 o 
   0   1  10     1270.30     1244.99    129.74 o 
   1   1  10      471.00      521.15     21.99 o 
   2   1  10      261.56      276.12     27.24 o 
   3   1  10      885.12      871.80     29.10 o 
   4   1  10      130.45      120.56     24.00 o 
   5   1  10      344.82      352.48     30.72 o 
   6   1  10       69.44      117.74     47.74 o 
   7   1  10       23.93       46.54     38.29 o 
   0   2  10     1608.98     1485.59     46.78 o 
   1   2  10     1077.98      926.07     34.40 o 
   2   2  10      263.81      237.07     28.38 o 
   3   2  10     1026.84     1034.39     35.65 o 
   4   2  10      240.93      288.95     26.72 o 
   5   2  10       80.87      118.34     26.60 o 
   6   2  10       37.15       39.36     29.39 o 
   7   2  10        9.45       23.49     29.76 o 
   0   3  10        2.78        8.42     17.28 o 
   1   3  10      700.28      655.47     45.03 o 
   2   3  10      578.15      593.94     32.17 o 
   3   3  10      632.64      594.91     39.36 o 
   4   3  10      165.02      178.57     24.07 o 
   5   3  10       95.86      139.10     26.95 o 
   6   3  10      389.58      415.20     33.56 o 
   7   3  10       28.83       36.78     28.85 o 
   0   4  10       70.47       55.50     22.89 o 
   1   4  10     2704.28     2627.86     48.00 o 
   2   4  10      190.25      203.29     22.33 o 
   3   4  10     1465.44     1453.72     36.77 o 
   4   4  10       99.60       81.34     27.18 o 
   5   4  10       31.03       15.73     28.71 o 
   6   4  10       84.03       90.70     29.54 o 
   7   4  10       29.11       37.82     37.55 o 
   0   5  10      917.79      844.70     29.78 o 
   1   5  10      286.42      249.10     40.26 o 
   2   5  10      947.48      960.54     34.37 o 
   3   5  10      564.95      580.15     30.84 o 
   4   5  10      138.85      127.00     28.58 o 
   5   5  10      197.67      232.40     31.06 o 
   6   5  10      212.30      204.46     29.52 o 
   0   6  10     4235.45     4080.68     55.82 o 
   1   6  10      128.48       75.59     26.55 o 
   2   6  10     1466.33     1466.63     46.66 o 
   3   6  10       66.65      100.36     28.07 o 
   4   6  10      547.47      573.23     35.12 o 
   5   6  10      117.79      104.77     31.93 o 
   6   6  10       36.29       80.35     29.76 o 
   0   7  10      881.91      942.78     36.78 o 
   1   7  10      165.89      172.16     45.39 o 
   2   7  10      224.51      255.09     42.86 o 
   3   7  10      424.14      405.10     34.30 o 
   4   7  10      262.41      245.65     34.42 o 
   5   7  10      199.02      171.66     33.26 o 
   0   8  10      492.83      468.14     36.69 o 
   1   8  10       52.58       46.60     33.07 o 
   2   8  10       18.82       42.05     32.29 o 
   3   8  10       13.18       30.96     32.25 o 
   4   8  10       59.94       58.67     31.88 o 
   5   8  10       49.07       46.91     44.83 o 
   0   9  10        2.89       23.06     34.16 o 
   1   9  10      120.75      123.32     34.65 o 
   2   9  10      135.27      156.20     35.53 o 
   3   9  10      171.76      184.99     34.65 o 
   4   9  10       69.92       29.57     48.32 o 
   0  10  10       20.59        7.33     65.26 o 
   1  10  10      309.67      279.59     58.04 o 
   2  10  10       21.88       30.69     34.04 o 
   1   0  11     2213.70     2088.01    103.08 o 
   2   0  11      153.28      152.57     23.32 o 
   3   0  11     1228.93     1266.48     36.90 o 
   4   0  11       16.58       16.37     26.88 o 
   5   0  11       29.24       44.83     30.57 o 
   6   0  11       70.02       87.48     39.47 o 
   7   0  11       12.57       11.18     33.45 o 
   0   1  11     1832.21     1950.43     93.65 o 
   1   1  11      759.72      722.94     26.26 o 
   2   1  11      426.86      427.96     40.67 o 
   3   1  11      974.03      908.74     32.09 o 
   4   1  11      269.67      326.29     28.82 o 
   5   1  11       39.31       72.96     27.12 o 
   6   1  11      181.32      181.36     34.03 o 
   7   1  11       37.90       62.55     31.98 o 
   0   2  11     2488.94     2478.35    205.48 o 
   1   2  11     1282.90     1196.89     91.06 o 
   2   2  11     1581.15     1523.88     34.74 o 
   3   2  11      846.43      820.60     30.34 o 
   4   2  11      216.50      223.67     28.34 o 
   5   2  11      121.59      149.44     37.64 o 
   6   2  11       90.10       97.81     29.27 o 
   7   2  11       14.09       26.91     29.67 o 
   0   3  11      250.50      233.59     20.77 o 
   1   3  11       31.17       31.26     19.79 o 
   2   3  11       63.17       33.32     22.24 o 
   3   3  11     1082.85     1199.17     43.31 o 
   4   3  11       17.04       39.72     25.11 o 
   5   3  11      443.02      498.33     48.22 o 
   6   3  11       14.77       36.11     29.67 o 
   7   3  11      112.43       92.27     30.65 o 
   0   4  11     1627.42     1642.13     36.13 o 
   1   4  11      371.11      380.39     25.14 o 
   2   4  11      552.13      530.00     28.50 o 
   3   4  11      120.81      104.33     26.45 o 
   4   4  11      159.24      140.08     34.63 o 
   5   4  11       28.87       66.53     34.97 o 
   6   4  11       19.18       32.55     29.55 o 
   0   5  11       92.04      124.02     40.13 o 
   1   5  11        9.32       41.42     23.38 o 
   2   5  11      232.64      286.79     27.14 o 
   3   5  11      210.46      177.08     28.01 o 
   4   5  11      157.12      204.25     28.87 o 
   5   5  11       87.85       39.37     30.49 o 
   6   5  11       30.82       26.90     29.35 o 
   0   6  11      141.95      161.48     27.45 o 
   1   6  11      533.11      561.38     32.42 o 
   2   6  11       93.90      132.21     56.64 o 
   3   6  11      254.79      362.05     40.12 o 
   4   6  11       33.37       91.88     29.47 o 
   5   6  11       86.81       50.60     32.39 o 
   6   6  11       19.63       45.22     29.68 o 
   0   7  11       39.60       38.11     43.44 o 
   1   7  11       56.63       82.57     28.97 o 
   2   7  11      278.18      250.39     32.93 o 
   3   7  11      229.93      212.08     33.49 o 
   4   7  11      314.02      279.54     35.25 o 
   5   7  11        6.62       44.63     30.73 o 
   0   8  11      558.72      529.38     37.51 o 
   1   8  11      484.53      456.57     37.51 o 
   2   8  11      545.85      510.75     38.77 o 
   3   8  11      272.99      263.43     36.06 o 
   4   8  11       50.91       91.88     32.03 o 
   0   9  11       91.53      140.40     50.71 o 
   1   9  11       37.22       83.65     40.01 o 
   2   9  11       16.45       30.81     34.39 o 
   3   9  11      209.61      263.72     34.67 o 
   0  10  11      410.82      442.00     39.35 o 
   1  10  11        3.27       24.98     35.67 o 
   0   0  12      395.81      402.79     63.69 o 
   1   0  12      269.75      265.59     24.42 o 
   2   0  12     1899.91     1916.56    187.53 o 
   3   0  12        2.46       52.16     42.80 o 
   4   0  12      145.44      171.32     55.44 o 
   5   0  12       39.42       39.47     29.00 o 
   6   0  12       68.10       18.41     32.64 o 
   7   0  12        3.30       19.84     32.90 o 
   0   1  12       25.82       11.97     21.00 o 
   1   1  12      286.11      327.94     22.78 o 
   2   1  12      233.69      218.70     24.22 o 
   3   1  12      528.94      541.16     28.98 o 
   4   1  12      368.99      337.42     31.47 o 
   5   1  12      149.01      139.93     42.43 o 
   6   1  12      141.33      168.68     51.01 o 
   7   1  12       80.41       71.25     32.19 o 
   0   2  12       37.46       23.98     19.87 o 
   1   2  12     2321.06     2156.56     43.65 o 
   2   2  12       60.83       26.85     21.89 o 
   3   2  12      656.34      609.08     31.40 o 
   4   2  12       18.48       26.30     25.79 o 
   5   2  12      199.84      193.58     29.67 o 
   6   2  12       21.89        1.36     30.49 o 
   7   2  12        5.91       79.72     29.54 o 
   0   3  12       56.73       45.61     36.59 o 
   1   3  12      433.60      473.07     24.90 o 
   2   3  12      226.61      181.41     25.14 o 
   3   3  12       36.29       47.07     40.40 o 
   4   3  12      474.74      511.48     31.93 o 
   5   3  12      107.90      107.87     29.25 o 
   6   3  12       41.24       70.10     44.73 o 
   0   4  12       90.76       68.26     23.00 o 
   1   4  12     1204.83     1273.40     34.15 o 
   2   4  12       19.54       23.41     24.10 o 
   3   4  12      397.14      452.67     30.68 o 
   4   4  12       99.76      104.60     30.99 o 
   5   4  12       71.89       52.54     51.53 o 
   6   4  12        2.97       12.53     29.21 o 
   0   5  12       53.35       46.70     43.82 o 
   1   5  12       78.91       78.81     37.47 o 
   2   5  12       38.26       67.46     26.22 o 
   3   5  12      294.87      250.62     30.93 o 
   4   5  12      210.45      178.02     31.70 o 
   5   5  12      123.87      137.24     30.72 o 
   6   5  12       43.92       72.35     38.33 o 
   0   6  12      963.69     1133.45     39.46 o 
   1   6  12      279.91      313.57     30.39 o 
   2   6  12     1007.74     1041.85     39.83 o 
   3   6  12       40.94       26.73     30.32 o 
   4   6  12      157.85      177.39     31.84 o 
   5   6  12       27.37       62.59     35.68 o 
   0   7  12       11.54       46.91     29.21 o 
   1   7  12       93.99       76.24     32.06 o 
   2   7  12      138.63      169.97     32.75 o 
   3   7  12      252.14      275.11     34.95 o 
   4   7  12       56.09       43.92     41.17 o 
   5   7  12       59.83       60.35     31.02 o 
   0   8  12      405.08      466.63    121.03 o 
   1   8  12      390.00      344.49     36.24 o 
   2   8  12      664.00      689.88     39.74 o 
   3   8  12       78.66      111.10     32.79 o 
   4   8  12       33.64       91.62     32.27 o 
   0   9  12        1.11       12.58     36.63 o 
   1   9  12        3.15       36.99     34.69 o 
   2   9  12       90.44       79.69     39.51 o 
   1   0  13     1325.69     1377.94     52.21 o 
   2   0  13      186.38      171.95     26.80 o 
   3   0  13      305.05      291.42     28.91 o 
   4   0  13      320.30      373.00    272.50 o 
   5   0  13      239.63      270.77     47.38 o 
   6   0  13      103.71       39.14     44.51 o 
   0   1  13      273.94      226.64     25.14 o 
   1   1  13      961.39      974.47     32.30 o 
   2   1  13      213.68      214.52     23.64 o 
   3   1  13      374.18      367.73     30.01 o 
   4   1  13      638.12      587.23     31.19 o 
   5   1  13      164.80      143.25     33.20 o 
   6   1  13       55.90       53.47     33.83 o 
   0   2  13     1361.65     1337.86     52.40 o 
   1   2  13      636.60      654.07     29.26 o 
   2   2  13     1656.50     1669.72     38.90 o 
   3   2  13       45.56       93.40     60.48 o 
   4   2  13      241.96      304.46     30.46 o 
   5   2  13       91.91       40.93     32.14 o 
   6   2  13       49.55       19.89     30.96 o 
   0   3  13        9.52       11.18     34.56 o 
   1   3  13      376.15      375.68     26.70 o 
   2   3  13       99.94      111.37     28.68 o 
   3   3  13      169.75      157.26     39.41 o 
   4   3  13       28.67       21.97     27.28 o 
   5   3  13      141.41       88.00     31.42 o 
   6   3  13       48.46       42.86     29.64 o 
   0   4  13       81.18       96.14     24.12 o 
   1   4  13      141.47      117.56     25.38 o 
   2   4  13      452.79      449.02     79.41 o 
   3   4  13      107.25      128.24     27.41 o 
   4   4  13       35.23       62.79     28.17 o 
   5   4  13       69.08       53.23     32.20 o 
   6   4  13       10.96       50.00     28.37 o 
   0   5  13      603.86      527.39     42.56 o 
   1   5  13      157.17      156.84     28.35 o 
   2   5  13      276.77      280.98     38.81 o 
   3   5  13       53.35       60.06     29.20 o 
   4   5  13      176.82      180.83     32.99 o 
   5   5  13       94.53      125.35     55.15 o 
   0   6  13       86.99       87.54     30.07 o 
   1   6  13      628.78      620.10     36.01 o 
   2   6  13      262.60      261.07     32.78 o 
   3   6  13      100.98       87.68     31.27 o 
   4   6  13       25.25       45.32     31.00 o 
   5   6  13       92.02      113.44     30.12 o 
   0   7  13        0.17       17.79     55.65 o 
   1   7  13       21.45       57.15     31.25 o 
   2   7  13       84.23       84.19     45.73 o 
   3   7  13       83.23       78.91     32.35 o 
   4   7  13      197.06      194.94     32.74 o 
   0   8  13      323.83      380.95     62.03 o 
   1   8  13      604.11      689.63     39.34 o 
   2   8  13      186.69      195.34     76.08 o 
   3   8  13      132.78      104.89     42.28 o 
   0   9  13       65.46       42.32     35.38 o 
   1   9  13       59.29       45.82     33.85 o 
   0   0  14     1355.74     1440.77     36.66 o 
   1   0  14       29.98        2.07     24.61 o 
   2   0  14      942.09      994.77     94.63 o 
   3   0  14      166.97      161.40     28.13 o 
   4   0  14      200.12      293.02    212.02 o 
   5   0  14      151.78      156.59     31.43 o 
   6   0  14        0.69       10.87     30.23 o 
   0   1  14     1812.08     1895.51    136.73 o 
   1   1  14      333.00      402.74     95.17 o 
   2   1  14      375.07      409.83     29.38 o 
   3   1  14      122.66      170.93     45.63 o 
   4   1  14      205.64      126.41     30.90 o 
   5   1  14      255.13      306.30     64.66 o 
   6   1  14        1.35       41.44     30.46 o 
   0   2  14      779.94      716.42     30.73 o 
   1   2  14      250.94      283.19     26.18 o 
   2   2  14      818.81      817.76     38.13 o 
   3   2  14      169.70      161.44     42.19 o 
   4   2  14      162.63      184.84     29.16 o 
   5   2  14       77.58       11.81     29.83 o 
   6   2  14       84.26       73.93     31.32 o 
   0   3  14      247.47      259.80     26.55 o 
   1   3  14      333.75      385.94     56.10 o 
   2   3  14      500.18      433.54     29.98 o 
   3   3  14      213.58      252.75     29.15 o 
   4   3  14      486.47      498.08     30.02 o 
   5   3  14        1.96       27.48     29.82 o 
   6   3  14      103.78       74.65     29.97 o 
   0   4  14      338.60      314.02     47.22 o 
   1   4  14      828.14      874.78     34.59 o 
   2   4  14      263.92      272.40     29.75 o 
   3   4  14      136.19      120.04     30.42 o 
   4   4  14       45.36      109.73     35.99 o 
   5   4  14       79.04       57.84     31.29 o 
   0   5  14       27.31       30.18     27.28 o 
   1   5  14      304.49      305.99     30.35 o 
   2   5  14       23.70       18.49     28.48 o 
   3   5  14      229.92      271.84     32.79 o 
   4   5  14      135.64      165.59     65.88 o 
   5   5  14       52.58       36.63     29.45 o 
   0   6  14      148.21      222.06     31.51 o 
   1   6  14      138.78      159.42     31.33 o 
   2   6  14      227.36      260.69     50.10 o 
   3   6  14       40.76       55.73     31.42 o 
   4   6  14      117.79       25.13     32.10 o 
   0   7  14      427.62      406.66     43.29 o 
   1   7  14      129.30      101.89     33.02 o 
   2   7  14       96.47       93.12     32.95 o 
   3   7  14       52.92       64.12     31.68 o 
   0   8  14      162.79      112.94     69.84 o 
   1   8  14      235.32      173.34     36.15 o 
   2   8  14      133.77      185.10     32.79 o 
   1   0  15     1631.83     1760.18    201.39 o 
   2   0  15      150.16      183.72     45.43 o 
   3   0  15      578.30      599.81     33.26 o 
   4   0  15       30.14       29.53     29.53 o 
   5   0  15       38.10       67.66     29.02 o 
   6   0  15       71.51       28.81     40.92 o 
   0   1  15      545.27      574.53     94.77 o 
   1   1  15      260.51      207.13     39.69 o 
   2   1  15      273.18      263.32     70.00 o 
   3   1  15      195.05      243.11     38.47 o 
   4   1  15      133.53      125.17     31.84 o 
   5   1  15       26.91       61.22     30.75 o 
   6   1  15       62.37       66.64     29.68 o 
   0   2  15      123.79      134.26     25.78 o 
   1   2  15       19.56       10.20     24.13 o 
   2   2  15       85.44      110.10     25.36 o 
   3   2  15      102.21       86.85     27.30 o 
   4   2  15       45.52       47.35     37.90 o 
   5   2  15       43.90       62.83     30.03 o 
   0   3  15      698.52      677.34     35.30 o 
   1   3  15       55.00       49.64     26.16 o 
   2   3  15      199.11      265.47     29.09 o 
   3   3  15       74.32       31.84     29.24 o 
   4   3  15       67.50      114.26     30.18 o 
   5   3  15       62.14       27.95     31.26 o 
   0   4  15     1315.19     1251.09     38.69 o 
   1   4  15      103.34       88.72     27.40 o 
   2   4  15      692.89      740.35     35.01 o 
   3   4  15      237.67      308.92     32.38 o 
   4   4  15      202.38      171.10     31.47 o 
   5   4  15       50.62       60.51     33.97 o 
   0   5  15      376.89      387.25     32.98 o 
   1   5  15      190.52      241.89     31.03 o 
   2   5  15      137.64      186.90     30.30 o 
   3   5  15      100.83       74.99     31.06 o 
   4   5  15       90.37       99.79     43.19 o 
   0   6  15        7.39       49.88     29.71 o 
   1   6  15      244.60      333.31     70.30 o 
   2   6  15       40.81       34.28     32.46 o 
   3   6  15      123.79      135.77     33.14 o 
   4   6  15       40.09       33.48     29.87 o 
   0   7  15        0.76       19.96     51.47 o 
   1   7  15      261.03      294.03     34.72 o 
   2   7  15       27.68       72.86     43.16 o 
   3   7  15      214.63      279.53     33.35 o 
   0   8  15        3.37        9.36     62.94 o 
   1   8  15       34.36       30.40     32.77 o 
   0   0  16      439.18      548.78     80.54 o 
   1   0  16        5.55        1.85     28.80 o 
   2   0  16       19.85       42.38     26.68 o 
   3   0  16      173.53      173.95     30.48 o 
   4   0  16        5.87        6.42     28.22 o 
   5   0  16       15.13        4.03     30.30 o 
   0   1  16      377.27      347.57     54.69 o 
   1   1  16      439.21      430.63     30.01 o 
   2   1  16      248.72      278.67     29.16 o 
   3   1  16      251.96      257.38     31.97 o 
   4   1  16       38.18       26.15     30.42 o 
   5   1  16       70.35       60.17     29.41 o 
   0   2  16      154.35      166.26     37.71 o 
   1   2  16       45.16       47.74     29.81 o 
   2   2  16      186.11      144.05     28.34 o 
   3   2  16       95.41      184.29     29.22 o 
   4   2  16      182.82      116.85     31.05 o 
   5   2  16       37.37       55.35     28.45 o 
   0   3  16      168.17      165.60     48.11 o 
   1   3  16      314.77      326.12     29.31 o 
   2   3  16       98.44       65.58     41.39 o 
   3   3  16      163.00      113.63     31.13 o 
   4   3  16       70.13       72.73     41.14 o 
   5   3  16        1.15        6.30     28.22 o 
   0   4  16       27.29        9.80     27.60 o 
   1   4  16      184.13      215.81     41.32 o 
   2   4  16       74.50       99.36     55.22 o 
   3   4  16      143.90      167.63     30.31 o 
   4   4  16       65.03       80.50     63.58 o 
   0   5  16      211.11      202.94     31.44 o 
   1   5  16       85.77      139.42     37.21 o 
   2   5  16      112.32      127.06     70.19 o 
   3   5  16       70.30      101.35     30.79 o 
   4   5  16       28.63       38.41     30.19 o 
   0   6  16      154.57      197.26     31.73 o 
   1   6  16       41.76       56.27     32.11 o 
   2   6  16       37.53       22.70     31.74 o 
   3   6  16      131.25       97.38     31.03 o 
   0   7  16      168.47      195.15     33.36 o 
   1   7  16       59.67       97.38     39.84 o 
   2   7  16      127.81      129.02     38.28 o 
   1   0  17       10.82       20.39     25.77 o 
   2   0  17       40.84       62.58     26.68 o 
   3   0  17       27.80       21.24     43.12 o 
   4   0  17       83.70      112.34     28.93 o 
   0   1  17        5.32        2.59     25.70 o 
   1   1  17      149.87      149.72     28.83 o 
   2   1  17       47.09       42.41     27.47 o 
   3   1  17       48.81       52.41     28.66 o 
   4   1  17       25.15       31.64     29.14 o 
   0   2  17       30.10       21.37     25.73 o 
   1   2  17       34.61       36.15     26.21 o 
   2   2  17       51.94       52.03     27.01 o 
   3   2  17      169.54      154.78     31.13 o 
   4   2  17       62.72       29.14     29.59 o 
   0   3  17      611.12      615.70     32.97 o 
   1   3  17       71.29      101.75     27.31 o 
   2   3  17      472.97      441.03     53.21 o 
   3   3  17       41.01       58.64     52.10 o 
   4   3  17       78.69      113.95     29.66 o 
   0   4  17       13.73        5.95     27.37 o 
   1   4  17       37.47       52.50     38.82 o 
   2   4  17       17.68       21.13     28.98 o 
   3   4  17       78.83      139.93     29.08 o 
   4   4  17       14.12       45.28     45.28 o 
   0   5  17       90.31      125.19     29.82 o 
   1   5  17      313.37      253.53     32.51 o 
   2   5  17      122.69      126.25     31.44 o 
   3   5  17      133.77      124.41     30.96 o 
   0   6  17       30.16       28.35     29.74 o 
   1   6  17        0.13       11.08     29.65 o 
   2   6  17       85.98       75.04     35.84 o 
   0   0  18      191.47      225.11     27.64 o 
   1   0  18      102.06       97.22     32.56 o 
   2   0  18       33.18       32.02     27.15 o 
   3   0  18      114.89       84.93     28.33 o 
   4   0  18        7.64        5.25     26.38 o 
   0   1  18      256.36      307.34     28.35 o 
   1   1  18       80.50      124.62     27.67 o 
   2   1  18      236.93      284.71     49.80 o 
   3   1  18       30.17       64.03     27.48 o 
   4   1  18       30.82       11.12     28.88 o 
   0   2  18       38.76       20.83     25.82 o 
   1   2  18       35.05       53.95     53.88 o 
   2   2  18       86.52       81.39     28.84 o 
   3   2  18       23.84       35.31     28.41 o 
   4   2  18       99.30       84.49     46.38 o 
   0   3  18        0.78        1.20     26.59 o 
   1   3  18      489.39      527.91     31.81 o 
   2   3  18       11.97       23.11     26.82 o 
   3   3  18      115.68       90.05     29.67 o 
   0   4  18        1.01        0.35     26.67 o 
   1   4  18       30.49       34.77     27.53 o 
   2   4  18       26.83       45.82     27.19 o 
   3   4  18       17.28       18.99     28.73 o 
   0   5  18       97.69       80.49     28.19 o 
   1   5  18       68.48       57.06     30.10 o 
   2   5  18      104.55       92.13     29.04 o 
   1   0  19      118.76      146.46     27.39 o 
   2   0  19       57.04       33.03     25.92 o 
   3   0  19       38.21        1.77     26.68 o 
   0   1  19       49.65       80.80     25.83 o 
   1   1  19      362.81      351.11     30.90 o 
   2   1  19       25.07       66.01     26.25 o 
   3   1  19       91.61       91.77     27.66 o 
   0   2  19       27.04       77.47     30.27 o 
   1   2  19       39.44       34.00     25.39 o 
   2   2  19       19.49       51.26     25.99 o 
   3   2  19       30.39       81.72     41.20 o 
   0   3  19      187.24      226.29     27.10 o 
   1   3  19       43.08       66.21     33.17 o 
   2   3  19      133.21      138.11     28.88 o 
   0   4  19       77.29      149.73     64.15 o 
   1   4  19       30.96        8.66     27.79 o 
   0   0  20      108.64       95.36     25.32 o 
   1   0  20       13.48       40.15     28.81 o 
   0   1  20      203.16      184.75     27.86 o 
   1   1  20       29.35       28.19     25.72 o 
   0   2  20        0.96       21.36     24.58 o 
   1   2  20       33.21       50.92     48.53 o 
                                                 
